# Supplementary material for: Computational Approaches for the Design of Novel Anticancer Compounds Based on Pyrazolo[3,4-d]pyrimidine Derivatives as TRAP1 Inhibitor
Source: Molecules. 2021 Sep 30;26(19):5932. doi: 10.3390/molecules26195932 (PMC8512242; doi:10.3390/molecules26195932)
Supplement: Supplementary file 1 [file molecules-26-05932-s001.zip]

Archive with 3 entries (3 files):
- Data_files.zip
- docking_files.zip
- hvalidation_2-DHHRR_1-hits (1).csv
