# Supplementary material for: Computational Approaches for the Design of Novel Anticancer Compounds Based on Pyrazolo[3,4-d]pyrimidine Derivatives as TRAP1 Inhibitor
Source: Molecules. 2021 Sep 30;26(19):5932. doi: 10.3390/molecules26195932 (PMC8512242; doi:10.3390/molecules26195932)
Supplement: Supplementary file 1 [file molecules-26-05932-s001.zip › hvalidation_2-DHHRR_1-hits (1).csv]

Title
52
48
50
42
4
59
49
51
46
schrod_847027_3
schrod_33844_1
schrod_137606
schrod_862409_2
schrod_862413_2
schrod_263043_1
schrod_831301_2
schrod_93841_1
schrod_151737_1
schrod_484301_1
schrod_484301
schrod_856429_1
schrod_862410_3
schrod_682795_1
schrod_860910
schrod_127837_3
schrod_675877_1
schrod_437117_3
schrod_264052_1
schrod_103788
schrod_862449_1
schrod_227178
schrod_844188
schrod_80038
schrod_437117_2
schrod_437261
schrod_849179_1
schrod_254543_2
schrod_431011
schrod_396359
schrod_834276
schrod_716251
schrod_834276_1
schrod_715397_3
schrod_852770
schrod_243517_2
schrod_592033_1
schrod_715397
schrod_431894
schrod_798667
schrod_563154
schrod_160946_7
schrod_106128
schrod_417260
schrod_514364
schrod_604401_2
schrod_385833_1
schrod_808533
schrod_115299
schrod_808558_3
schrod_141112
schrod_640638
schrod_484627_1
schrod_477300
schrod_683439_5
schrod_831300_3
schrod_220655
schrod_478869_1
schrod_437131_3
schrod_867931
schrod_443286
schrod_431821
schrod_773991_3
schrod_703138_3
schrod_400001
schrod_811929
schrod_517112_1
schrod_272613
schrod_131837_3
schrod_375258
schrod_513600
schrod_682631
schrod_9841_3
schrod_707143
schrod_451332_1
schrod_451331_1
schrod_679984_3
schrod_717407
schrod_613756_1
schrod_131852_3
schrod_628422_5
schrod_722576_1
schrod_67946
schrod_868244
schrod_17342_7
schrod_147614_1
schrod_86221_1
schrod_41689_3
schrod_764023_3
schrod_154268
schrod_275367
schrod_802111_3
schrod_806464_1
schrod_107634_1
schrod_563149
schrod_789697
schrod_419053
schrod_592202_2
schrod_868014_1
schrod_797752
schrod_608427
schrod_370184
schrod_224751_4
schrod_477867_6
schrod_44743_1
schrod_868128
schrod_224751_6
schrod_136895
schrod_662975_1
schrod_303171_1
schrod_715309_1
schrod_262446_5
schrod_604534_1
schrod_774225_1
schrod_715643
schrod_800878_1
schrod_742646
schrod_222356
schrod_313447_1
schrod_889813
schrod_510522_1
schrod_831398_2
schrod_596653_7
schrod_168661
schrod_819705_3
schrod_598107
schrod_725847_1
schrod_793348
schrod_726940
schrod_22410
schrod_805820_4
schrod_707880
schrod_543925
schrod_716268
schrod_54458
schrod_410950
schrod_488791
schrod_13879
schrod_311610_1
schrod_704796
schrod_527348
schrod_142603
schrod_84837_1
schrod_788196
schrod_497012_1
schrod_526161
schrod_815909_1
schrod_806699_3
schrod_130185_1
schrod_646642
schrod_423797
schrod_393938
schrod_385494
schrod_875217_1
schrod_165275
schrod_43503
schrod_619247_3
schrod_178423_1
schrod_816501_3
schrod_196914_3
schrod_432544
schrod_410799
schrod_565267_5
schrod_424525
schrod_538557_3
schrod_427343_1
schrod_670773_1
schrod_556788_2
schrod_215677
schrod_775049_3
schrod_864302_3
schrod_446177_1
schrod_864391_9
schrod_864302_4
schrod_425319_1
schrod_850935
schrod_623318
schrod_816483_1
schrod_304953
schrod_722689_3
schrod_380274_2
schrod_518911_1
schrod_419119_1
schrod_762405
schrod_886035_1
schrod_494085
schrod_23828
schrod_715530_1
schrod_425372
schrod_555753_1
schrod_852461_1
schrod_867561
schrod_791374_1
schrod_614379_3
schrod_479444
schrod_852461
schrod_92035_1
schrod_292878
schrod_638728_1
schrod_732616
schrod_339793_1
schrod_536978_1
schrod_843510_6
schrod_732464_1
schrod_518306
schrod_688057_1
schrod_489183
schrod_614379_2
schrod_563832_1
schrod_382094
schrod_417585
schrod_334897_1
schrod_613642
schrod_413450
schrod_41854_1
schrod_718471
schrod_885007
schrod_868170
schrod_581227
schrod_801177
schrod_437420_3
schrod_563038_3
schrod_351135_1
schrod_600969
schrod_687466_1
schrod_309168_1
schrod_339598_2
schrod_641481
schrod_188262
schrod_428094_6
schrod_579604
schrod_165695
schrod_394337
schrod_167969_2
schrod_817678_3
schrod_611229_1
schrod_756749
schrod_799828
schrod_661971_12
schrod_187523_1
schrod_816484_1
schrod_806012
schrod_876465
schrod_709177
schrod_670310
schrod_722652_1
schrod_154323_2
schrod_719781
